# Supplementary material for: Sargachromenol Purified from Sargassum horneri Inhibits Inflammatory Responses via Activation of Nrf2/HO-1 Signaling in LPS-Stimulated Macrophages
Source: Mar Drugs. 2021 Aug 31;19(9):497. doi: 10.3390/md19090497 (PMC8466374; doi:10.3390/md19090497)
Supplement: Supplementary file 1 [file marinedrugs-19-00497-s001.zip]

Archive with 1 entries (1 files):
- marinedrugs-1364265-supplementary.pdf
